# Supplementary material for: Effects of exercises based on ACSM recommendations on patients with heart failure with preserved ejection fraction: a systematic review and meta-analysis of randomized controlled trials
Source: Front Physiol. 2026 Jul 9;17:1838821. doi: 10.3389/fphys.2026.1838821 (PMC13391323; doi:10.3389/fphys.2026.1838821)
Supplement: Supplementary file 1 [file Supplementaryfile1.zip]

Archive with 23 entries (22 files):
- Figure2-10/
- Figure2-10/Figuer2A.Risk of bias graph.eps
- Figure2-10/Figuer2A.Risk of bias graph.tif
- Figure2-10/Figure10.Forest plot of deceleration time.eps
- Figure2-10/Figure10.Forest plot of deceleration time.tif
- Figure2-10/Figure2B.Risk of bias summary.eps
- Figure2-10/Figure2B.Risk of bias summary.tif
- Figure2-10/Figure3.Forest plot of 6-MWT.eps
- Figure2-10/Figure3.Forest plot of 6-MWT.tif
- Figure2-10/Figure4.Forest plot of peak VO2.eps
- Figure2-10/Figure4.Forest plot of peak VO2.tif
- Figure2-10/Figure5.Forest plot of the total score of MLHFQ.eps
- Figure2-10/Figure5.Forest plot of the total score of MLHFQ.tif
- Figure2-10/Figure6.Forest plot of LVEF.eps
- Figure2-10/Figure6.Forest plot of LVEF.tif
- Figure2-10/Figure7.Forest plot of E to e' ratio.eps
- Figure2-10/Figure7.Forest plot of E to e' ratio.tif
- Figure2-10/Figure8.Forest plot of E to A ratio.eps
- Figure2-10/Figure8.Forest plot of E to A ratio.tif
- Figure2-10/Figure9. Forest plot of VE to VCO2 slope.eps
- Figure2-10/Figure9. Forest plot of VE to VCO2 slope.tif
- Table 1 Search strategy.docx
- Supplementary material S1-S8.docx
